# Supplementary material for: Identification of loci conferring resistance to 4 foliar diseases of maize
Source: G3 (Bethesda). 2023 Dec 5;14(2):jkad275. doi: 10.1093/g3journal/jkad275 (PMC10849323; doi:10.1093/g3journal/jkad275)
Supplement: jkad275_Supplementary_Data [file jkad275_supplementary_data.zip]

Archive with 2 entries (2 files):
- Supplemental_Figures_G3-2023-404220.pdf
- Supplemental_Material_Legends_G3-2023-404220.pdf
